# Supplementary material for: Performance Evaluation of Machine Learning Algorithms for Sarcopenia Diagnosis in Older Adults
Source: Healthcare (Basel). 2023 Oct 9;11(19):2699. doi: 10.3390/healthcare11192699 (PMC10572141; doi:10.3390/healthcare11192699)
Supplement: Supplementary file 1 [file healthcare-11-02699-s001.zip]

Archive with 1 entries (1 files):
- healthcare-2610212-supplementary.pdf
